# Supplementary material for: Impact of Rootstock and Season on Red Blotch Disease Expression in Cabernet Sauvignon (V. vinifera)
Source: Plants (Basel). 2021 Jul 31;10(8):1583. doi: 10.3390/plants10081583 (PMC8401632; doi:10.3390/plants10081583)
Supplement: Supplementary file 1 [file plants-10-01583-s001.zip]

Archive with 1 entries (1 files):
- plants-1312194-supplementary.pdf
